# Supplementary material for: Polymorphisms of CUL5 Are Associated with CD4+ T Cell Loss in HIV-1 Infected Individuals
Source: PLoS Genet. 2007 Jan 26;3(1):e19. doi: 10.1371/journal.pgen.0030019 (PMC1781497; doi:10.1371/journal.pgen.0030019)
Supplement: Table S1 — (18 KB XLS) [file pgen.0030019.st001.xls]

## Sheet: S.tab1_primer
Table S1. Genotyping methods for CUL5 SNPs*
SNP	dbSNP#	Location	chr. Position&	Method	ABI order #	Forward PCR Primer	Reverse PCR Primer	FAM Taqman Probe	VIC Taqman Probe
1	rs11212484	Intron	107389600	ABD$	C__1345221_10
2	rs3908130	Intron	107392976	ABD	C__7487129_10
3	rs10890800	Intron	107409856	ABD	C__1345238_10
4	rs7103534	Intron	107416862	in-house		CCAAATCCCTTCTAAATTTGACTCTT	TAACAGGGAATGGTGTGGTAAAAG	CTAGGGAATTAcCTAACTC	TAGGGAATTAtCTAACTCC
5	rs7117111	Exon	107422297	ABD & in-house	C__1345246_10	CATCAGGCTTTAAAAGAAGATATTCTTGA	TTAAAACAAGTCTAAAATAAGCATGTAGAACTTAC	ATTAAGCAaGCACAGGC	TAAGCAgGCACAGGC
6	rs11212495	Intron	104585640	in-house		TTCAGAATCATTTTACTTAGGCAATCTTC	CCATCTGGGAGATTTGGTCCTT	AGTTGAACATaCCTTGTTAG	TTGAACATgCCTTGTTAG
7	rs12421527	Intron	107427722	ABD	C__1345251_10
8	rs10890803	Intron	107432363	ABD	C__1345257_10
9	rs12793438	Intron	107436273	ABD	C__1345259_10
10	rs3858396	Intron	104599127	in-house		TGTGGAGTAAAAATGAGCAACATCA	CTCTATTTCCCTCCCCGTTTTG	CCTTCCCtCCTGCAT	TTCCCgCCTGCATT
11	rs10890804	Intron	107446413	ABD	C__1345275_10
12	rs15677	3'UTR	107482699	ABD	C___445622_10
*primers and probes are in 5'->3' direction
& based on chromosome (Chr.) assembly NT_033899.7;
$ABD: ABI TaqMan Assay-by-demand reagent.
