# Supplementary material for: Polymorphisms of CUL5 Are Associated with CD4+ T Cell Loss in HIV-1 Infected Individuals
Source: PLoS Genet. 2007 Jan 26;3(1):e19. doi: 10.1371/journal.pgen.0030019 (PMC1781497; doi:10.1371/journal.pgen.0030019)
Supplement: Table S2 — (22 KB XLS) [file pgen.0030019.st002.xls]

## Sheet: S.table2_hap_f
Table S2. Cox model analysis of CUL5 haplotypes1
				African Americans						European Americans
				95% CI							95% CI
Haplotype	Endpoint	n/events	RH	RH_L95	RH_U95	P	Q		n/events	RH	RH_L95	RH_U95	P	Q
Cluster I
Hap1	CD4<200	239/88	0.58987	0.388346	0.89597	0.0133226	0.0310346		552/298	1.225	0.899	1.669	0.1995
Hap1	AIDS-93	240/105	0.600639	0.408713	0.88269	0.00945255	0.0258894		556/352	1.122	0.84	1.498	0.4361
Hap1	AIDS-87	242/49	0.561354	0.312055	1.00982	0.0539353			562/255	0.965	0.679	1.372	0.8424
Hap3	CD4<200	239/88	1.12882	0.731688	1.74151	0.583847			552/298	0.713	0.529	0.961	0.0263	0.0504534
Hap3	AIDS-93	240/105	1.06419	0.720458	1.57192	0.754589			556/352	0.681	0.519	0.894	0.0057	0.0247855
Hap3	AIDS-87	242/49	0.64837	0.336926	1.2477	0.194513			562/255	0.834	0.611	1.139	0.2548
Hap4	CD4<200	239/88	1.36605	0.814182	2.29197	0.237453			NA
Hap4	AIDS-93	240/105	1.2892	0.849449	1.95662	0.23271			NA
Hap4	AIDS-87	242/49	1.68584	0.975627	2.91307	0.0612701			NA
Hap6	CD4<200	239/88	0.470549	0.227635	0.972679	0.0418778	0.0684862		NA
Hap6	AIDS-93	240/105	0.580936	0.311219	1.0844	0.088099			NA
Hap6	AIDS-87	242/49	1.08499	0.50949	2.31057	0.832492			NA
Hap7	CD4<200	239/88	1.24	0.706	2.19	0.449			552/298	1.199	0.932	1.541	0.1574
Hap7	AIDS-93	240/105	1.2	0.756	1.901	0.442			556/352	1.26	1.002	1.585	0.0478	0.075843
Hap7	AIDS-87	242/49	1.29	0.677	2.46	0.438			562/255	0.974	0.742	1.277	0.8472
Hap9	CD4<200	239/88	0.921837	0.436938	1.94486	0.830811			NA
Hap9	AIDS-93	240/105	0.951578	0.471911	1.91879	0.889681			NA
Hap9	AIDS-87	242/49	0.983037	0.349034	2.76868	0.974166			NA
Cluster II
Hap2	CD4<200	239/88	0.82252	0.525447	1.28755	0.392801			552/298	1.098	0.856	1.409	0.4601
Hap2	AIDS-93	240/105	0.823352	0.540466	1.2543	0.365467			556/352	1.051	0.838	1.317	0.6685
Hap2	AIDS-87	242/49	0.556729	0.275948	1.12321	0.101943			562/255	0.948	0.729	1.233	0.6922
Hap5	CD4<200	239/88	1.14264	0.645494	2.02267	0.647219			NA
Hap5	AIDS-93	240/105	1.1477	0.691486	1.9049	0.59411			NA
Hap5	AIDS-87	242/49	1.45535	0.787037	2.69115	0.231535			NA
Hap8	CD4<200	239/88	1.1586	0.592513	2.26554	0.667			552/298	0.81	0.611	1.074	0.143
Hap8	AIDS-93	240/105	1.13436	0.600973	2.14113	0.69732			556/352	0.884	0.682	1.147	0.3539
Hap8	AIDS-87	242/49	0.847394	0.301824	2.37913	0.753227			562/255	0.966	0.715	1.306	0.8218
Hap10	CD4<200	239/88	2.56581	1.49121	4.41478	0.000666207	0.00724222		552/298	1.228	0.921	1.638	0.1621
Hap10	AIDS-93	240/105	2.13626	1.24044	3.679	0.00620284	0.0252863		556/352	1.099	0.841	1.436	0.4906
Hap10	AIDS-87	242/49	1.53796	0.659535	3.58636	0.319026			562/255	1.205	0.885	1.64	0.2375
1Results were from additive model and were unadjusted; results adjusted with HLA B*57 and HLA class I homozygosity were similar; FDR was measured by the q-value (Q) incorporating the study-wide P values (see methods), and were presented for those with P< 0.05. RH: relative hazards; CI: confidence interval; L95 and U95, lower and upper limit of 95% CI.
