# Supplementary material for: Polymorphisms of CUL5 Are Associated with CD4+ T Cell Loss in HIV-1 Infected Individuals
Source: PLoS Genet. 2007 Jan 26;3(1):e19. doi: 10.1371/journal.pgen.0030019 (PMC1781497; doi:10.1371/journal.pgen.0030019)
Supplement: Table S3 — (15 KB XLS) [file pgen.0030019.st003.xls]

## Sheet: S.tab3_AIC
Table S3. Selection of the top models for CUL5 haplotypes using AIC1
			RH (P)
Model	HLA B*57	HLA class I homozygosity	Hap6	Hap1	Hap10	AIC
1	0.30 (0.011)	1.70 (0.001)				716.71
2	0.27 (0.006)	1.68 (0.0015)	0.43 (0.023)			706.21
3	0.27 (0.007)	1.64 (0.0025)	0.39 (0.011)	0.62 (0.039)		709.45
4	0.28 (0.007)	1.78 (0.0005)	0.45 (0.031)		2.83 (0.0007)	705.12
5	0.27 (0.007)	1.73 (0.0009)	0.40 (0.016)	0.64 (0.06)	2.69 (0.0014)	703.45
1 model selection was done in Cox model with Akaike Information Criteria (AIC).
